# Supplementary material for: Inverse expression of survivin and reprimo correlates with poor patient prognosis in gastric cancer
Source: Oncotarget. 2018 Feb 5;9(16):12853–67. doi: 10.18632/oncotarget.24402 (PMC5849179; doi:10.18632/oncotarget.24402)
Supplement: Supplementary file 3 [file oncotarget-09-12853-s003.xlsx]

## Sheet: Supplementary Table S2
Supplementary Table 2. Exploratory correlation analysis between pairs of apoptosis and cell cycle genes from the Stomach Adenocarcinoma "TCGA, Nature" tab (cBioPortal). An agnostic set of eleven p53-dependent apoptosis- and cell cycle-related genes (Survivin , SHISA5, IGFBP3, BAX, FAS, RPRM, TOP2A, TOP2B, YWHAB, BRCA1, CDKN1A and GADD45A) were analyzed by Pearson's and Spearman's correlation (P a…
Gene	SHISA5	IGFBP3	BAX	FAS	RPRM	TOP2A	TOP2B	YWHAB	BRCA1	CDKN1A	GADD45A
BIRC5	(-)	(-)	(-)	(-)	-0.3 P / -0.55 Sp	0.39 P / 0.69 Sp	(-)	(-)	0.39 P / 0.56 Sp	(-)	(-)
SHISA5		(-)	(-)	(-)	(-)	(-)	(-)	(-)	(-)	(-)	(-)
IGFBP3			(-)	(-)	(-)	(-)	(-)	(-)	(-)	(-)	(-)
BAX				(-)	(-)	(-)	(-)	(-)	(-)	(-)	(-)
FAS					(-)	(-)	(-)	(-)	(-)	(-)	(-)
RPRM						(-)	(-)	(-)	(-)	(-)	(-)
TOP2A							(-)	(-)	0.55 P / 0.83 Sp	(-)	(-)
TOP2B								(-)	0.36 P / 0.45 Sp	(-)	(-)
YWHAB									0.41 P / 0.53 Sp	(-)	(-)
BRCA1										(-)	(-)
CDKN1A											(-)
	(-) There are no gene pairs within this list with a Pearson or Spearman score > 0.3 or < -0.3.
	P = Pearson’s correlation
	Sp = Spearman’s correlation
