# Supplementary material for: Inverse expression of survivin and reprimo correlates with poor patient prognosis in gastric cancer
Source: Oncotarget. 2018 Feb 5;9(16):12853–67. doi: 10.18632/oncotarget.24402 (PMC5849179; doi:10.18632/oncotarget.24402)
Supplement: Supplementary file 4 [file oncotarget-09-12853-s004.xlsx]

## Sheet: Supplementary table S3
Supplementary Table 3. Cases included for linear regression analysis. Survivin and RPRM counts and p53 mutational status. Two-hundred and thirty-seven gastric cancer cases met the criteria: Available p53 status (from cBioPortal) and counts greater than 0 for both Survivin and RPRM. One hundred and twenty-one cases have wild-type p53, and one hundred and sixteen cases have mutated p53.
Sample	log2(RPRM)	log2(Survivin)	p53 mutational status
TCGA-CG-5723	-0.535123	9.88094	Mutated
TCGA-D7-5577	1.11969	8.89865	Wild-type
TCGA-CG-5734	3.11473	7.89411	Wild-type
TCGA-CG-5719	4.05641	8.78665	Wild-type
TCGA-CD-5801	2.21475	9.05743	Wild-type
TCGA-B7-5818	-0.610653	9.946	Mutated
TCGA-CD-5803	5.00426	8.06182	Wild-type
TCGA-BR-6564	5.98542	6.92796	Wild-type
TCGA-BR-6705	3.53011	8.05061	Wild-type
TCGA-BR-6706	3.60785	7.918	Wild-type
TCGA-BR-8286	3.83932	9.64028	Mutated
TCGA-CD-5800	4.99272	10.9068	Mutated
TCGA-BR-6707	0.618145	9.3571	Wild-type
TCGA-CG-4437	1.73561	9.81216	Wild-type
TCGA-CD-5798	5.26833	7.51707	Wild-type
TCGA-D7-8574	-1.0613	7.70311	Wild-type
TCGA-BR-8078	1.96458	9.50055	Wild-type
TCGA-CD-8525	2.87753	9.33119	Mutated
TCGA-CD-8527	4.20481	9.36958	Wild-type
TCGA-BR-6566	-0.99137	9.05424	Wild-type
TCGA-BR-8059	3.69841	8.76009	Wild-type
TCGA-D7-6527	1.71717	9.52007	Mutated
TCGA-D7-6815	1.66444	8.62811	Mutated
TCGA-D7-6818	5.10372	8.77377	Mutated
TCGA-FP-8209	8.26502	6.26086	Wild-type
TCGA-IN-8462	3.21361	7.27247	Mutated
TCGA-BR-6453	2.63234	8.00434	Wild-type
TCGA-BR-7722	3.69136	5.98146	Wild-type
TCGA-BR-8081	2.49234	9.11533	Mutated
TCGA-CD-A48A	3.26383	9.10858	Mutated
TCGA-CG-5717	3.19065	7.68833	Mutated
TCGA-D7-6519	5.8046	9.3225	Wild-type
TCGA-D7-6522	4.05289	8.07148	Wild-type
TCGA-BR-8077	0.615887	8.2477	Mutated
TCGA-BR-8371	5.48986	4.95885	Wild-type
TCGA-BR-8080	4.65968	8.92302	Mutated
TCGA-CG-5724	0.672652	10.3419	Wild-type
TCGA-FP-8210	4.65074	7.02996	Wild-type
TCGA-FP-8211	1.75309	9.22261	Wild-type
TCGA-BR-7958	1.9352	9.22668	Wild-type
TCGA-CD-8530	3.93772	7.68419	Mutated
TCGA-D7-6518	3.36491	7.71561	Mutated
TCGA-D7-6525	0.196481	9.96871	Mutated
TCGA-D7-6528	-1.44811	8.93714	Mutated
TCGA-D7-6822	1.87027	10.4865	Mutated
TCGA-FP-A4BF	-1.28806	8.44431	Mutated
TCGA-BR-6802	2.74382	8.74114	Wild-type
TCGA-CD-5799	1.18396	9.5542	Mutated
TCGA-CG-5718	0.392317	9.54294	Mutated
TCGA-CG-5726	0.882604	9.24447	Mutated
TCGA-D7-6820	-1.43362	9.24603	Mutated
TCGA-BR-6457	4.54393	7.69814	Mutated
TCGA-BR-8284	3.33655	9.32116	Wild-type
TCGA-D7-6817	3.46926	9.52826	Mutated
TCGA-HU-8243	-0.911316	9.55755	Mutated
TCGA-BR-4187	2.86629	7.29639	Wild-type
TCGA-BR-4191	-0.0778022	9.00742	Wild-type
TCGA-BR-4255	4.10867	8.56669	Mutated
TCGA-BR-4257	0.580435	8.81365	Wild-type
TCGA-BR-4267	0.706818	8.55024	Wild-type
TCGA-BR-4279	3.4332	7.90006	Wild-type
TCGA-BR-4294	5.55561	2.52679	Wild-type
TCGA-BR-4357	-0.0332742	8.14286	Mutated
TCGA-BR-4361	1.48558	8.78948	Mutated
TCGA-BR-4362	-1.43792	8.32292	Wild-type
TCGA-BR-4366	0.531269	8.4215	Mutated
TCGA-BR-4368	2.10487	7.84526	Wild-type
TCGA-BR-4369	3.87445	7.37646	Wild-type
TCGA-BR-4370	1.97251	6.88384	Wild-type
TCGA-BR-6452	1.09275	9.64523	Wild-type
TCGA-BR-6454	0.771886	9.37954	Wild-type
TCGA-BR-6455	2.14926	9.68994	Wild-type
TCGA-BR-6456	4.39682	9.20742	Mutated
TCGA-BR-6458	1.16086	8.26074	Mutated
TCGA-BR-6563	5.06879	6.68522	Wild-type
TCGA-BR-6565	1.38134	8.18425	Mutated
TCGA-BR-6801	4.41477	8.08919	Wild-type
TCGA-BR-6803	5.02138	8.0045	Mutated
TCGA-BR-7196	3.84655	8.69249	Wild-type
TCGA-BR-7197	4.80402	8.77247	Mutated
TCGA-BR-7703	0.415542	8.90447	Mutated
TCGA-BR-7707	-1.01101	10.4303	Mutated
TCGA-BR-7715	0.812211	10.1486	Mutated
TCGA-BR-7716	4.00827	9.13382	Mutated
TCGA-BR-7717	3.12501	9.32343	Wild-type
TCGA-BR-7723	2.59017	10.3469	Mutated
TCGA-BR-7851	2.91334	9.51213	Wild-type
TCGA-BR-7901	4.20458	8.93942	Mutated
TCGA-BR-7959	3.74317	7.30578	Wild-type
TCGA-BR-8058	3.62601	8.9541	Wild-type
TCGA-BR-8289	2.57231	9.62609	Mutated
TCGA-BR-8291	2.22737	7.81952	Wild-type
TCGA-BR-8295	3.7907	11.109	Mutated
TCGA-BR-8296	2.09697	8.88388	Mutated
TCGA-BR-8297	4.78958	7.89754	Mutated
TCGA-BR-8361	0.0750534	9.02521	Mutated
TCGA-BR-8363	2.70598	9.27825	Wild-type
TCGA-BR-8365	6.49529	7.07021	Wild-type
TCGA-BR-8366	2.66657	8.32787	Wild-type
TCGA-BR-8367	2.66389	7.78204	Wild-type
TCGA-BR-8368	-1.62415	9.55692	Wild-type
TCGA-BR-8369	4.47031	8.44199	Mutated
TCGA-BR-8372	1.05742	10.737	Wild-type
TCGA-BR-8373	3.43248	7.39669	Wild-type
TCGA-BR-8380	5.71434	8.08771	Wild-type
TCGA-BR-8381	0.301354	8.86037	Wild-type
TCGA-BR-8382	2.87843	8.8279	Wild-type
TCGA-BR-8384	6.35279	5.09497	Wild-type
TCGA-BR-8484	2.41633	7.88046	Mutated
TCGA-BR-8485	3.61053	9.2952	Wild-type
TCGA-BR-8588	4.06191	8.31993	Wild-type
TCGA-BR-8590	3.9703	8.13921	Mutated
TCGA-BR-8591	2.12912	9.22914	Wild-type
TCGA-BR-8677	2.84119	8.33246	Wild-type
TCGA-BR-8679	1.01364	8.60306	Mutated
TCGA-BR-8680	4.00182	9.80833	Wild-type
TCGA-BR-8683	3.81985	7.51293	Mutated
TCGA-BR-8686	-0.592702	9.04154	Wild-type
TCGA-BR-8690	2.48736	8.52664	Mutated
TCGA-BR-A44U	1.725	7.34372	Mutated
TCGA-BR-A452	0.794021	8.96677	Mutated
TCGA-BR-A453	6.4995	7.38205	Wild-type
TCGA-BR-A4CR	8.65533	8.34624	Mutated
TCGA-BR-A4CS	2.55277	8.01561	Mutated
TCGA-BR-A4IU	5.90598	6.94638	Mutated
TCGA-BR-A4J1	2.89449	9.3854	Wild-type
TCGA-BR-A4J2	4.96141	7.28784	Wild-type
TCGA-BR-A4J4	0.692516	8.14801	Wild-type
TCGA-BR-A4J6	3.53336	6.65711	Wild-type
TCGA-BR-A4J7	6.34464	5.80114	Wild-type
TCGA-BR-A4J8	4.33864	7.8429	Mutated
TCGA-BR-A4PD	2.7299	8.84873	Mutated
TCGA-BR-A4PF	2.38557	8.17598	Mutated
TCGA-BR-A4QI	3.23889	9.24997	Mutated
TCGA-BR-A4QL	0.700884	9.44588	Wild-type
TCGA-BR-A4QM	2.94141	7.98126	Wild-type
TCGA-CD-5804	3.36067	8.50886	Mutated
TCGA-CD-5813	2.35423	7.92244	Mutated
TCGA-CD-8524	2.76377	7.96622	Mutated
TCGA-CD-8526	6.36665	9.77498	Mutated
TCGA-CD-8529	3.32868	8.73686	Wild-type
TCGA-CD-8532	2.2609	8.1957	Wild-type
TCGA-CD-8534	3.5598	8.17363	Wild-type
TCGA-CD-A486	1.33685	9.14118	Mutated
TCGA-CD-A487	5.23348	9.6259	Mutated
TCGA-CD-A489	5.93086	6.81649	Mutated
TCGA-CD-A48C	2.15101	8.53479	Mutated
TCGA-CD-A4MH	3.9032	9.13219	Mutated
TCGA-CD-A4MI	5.93152	6.84527	Wild-type
TCGA-CD-A4MJ	-0.498383	8.92763	Wild-type
TCGA-CG-4301	3.13302	7.34822	Wild-type
TCGA-CG-4305	2.07217	8.03803	Wild-type
TCGA-CG-4436	2.31516	8.88339	Mutated
TCGA-CG-4438	1.47944	8.42928	Mutated
TCGA-CG-4440	2.55604	8.62894	Mutated
TCGA-CG-4441	0.457647	9.70486	Wild-type
TCGA-CG-4442	-1.06613	8.96704	Wild-type
TCGA-CG-4443	-0.910231	8.11921	Wild-type
TCGA-CG-4444	-0.255839	8.21243	Mutated
TCGA-CG-4462	0.684549	6.5268	Wild-type
TCGA-CG-4465	-1.5454	8.75621	Wild-type
TCGA-CG-4466	1.60824	9.27309	Mutated
TCGA-CG-4474	3.62647	8.00166	Wild-type
TCGA-CG-4475	3.08767	7.80574	Wild-type
TCGA-CG-4476	3.02386	7.62602	Wild-type
TCGA-CG-4477	1.6196	7.51479	Mutated
TCGA-CG-5720	1.04467	9.19997	Wild-type
TCGA-CG-5721	2.09781	9.51657	Mutated
TCGA-D7-5578	4.25911	8.79702	Mutated
TCGA-D7-6520	4.16058	8.35136	Mutated
TCGA-D7-6521	4.99793	7.7773	Mutated
TCGA-D7-6524	2.41432	8.04848	Wild-type
TCGA-D7-6526	2.84597	8.22343	Mutated
TCGA-D7-8570	-1.28877	8.6351	Wild-type
TCGA-D7-8572	5.63023	9.31229	Wild-type
TCGA-D7-8573	-0.281912	9.34021	Wild-type
TCGA-D7-8575	4.43337	6.76474	Wild-type
TCGA-D7-8576	-0.553426	9.48981	Mutated
TCGA-D7-8578	5.41979	7.86255	Mutated
TCGA-D7-8579	5.12399	6.0387	Wild-type
TCGA-D7-A4YT	1.9159	9.31243	Wild-type
TCGA-D7-A4YU	0.593402	8.4711	Mutated
TCGA-D7-A4YV	1.69631	7.72181	Wild-type
TCGA-D7-A4YY	2.77334	8.18439	Wild-type
TCGA-D7-A4Z0	-0.0346036	6.52543	Wild-type
TCGA-EQ-8122	4.42574	8.49432	Mutated
TCGA-EQ-A4SO	0.518837	7.61899	Wild-type
TCGA-F1-A448	-0.506353	8.20488	Wild-type
TCGA-FP-7735	0.57056	8.6796	Mutated
TCGA-FP-7829	1.27387	9.00513	Mutated
TCGA-FP-7998	1.89406	8.33366	Wild-type
TCGA-FP-8099	1.28179	8.32302	Mutated
TCGA-FP-8631	4.12084	9.75557	Mutated
TCGA-FP-A4BE	-0.442811	9.30797	Mutated
TCGA-HF-7132	-0.341537	8.97055	Mutated
TCGA-HF-7133	-1.35107	9.8922	Wild-type
TCGA-HF-7136	6.35884	9.17855	Wild-type
TCGA-HJ-7597	0.201634	9.09987	Mutated
TCGA-HU-A4G3	2.22882	8.4929	Wild-type
TCGA-HU-A4GC	2.42164	8.33847	Mutated
TCGA-HU-A4GD	2.52002	9.96337	Mutated
TCGA-HU-A4GF	-1.65745	8.9544	Mutated
TCGA-HU-A4GH	0.822852	9.30744	Mutated
TCGA-HU-A4GP	-0.468332	9.18238	Mutated
TCGA-HU-A4GQ	4.50423	8.72189	Mutated
TCGA-HU-A4GX	-0.608672	8.19377	Mutated
TCGA-HU-A4GY	2.06067	7.19568	Wild-type
TCGA-HU-A4H0	-2.04692	9.38177	Wild-type
TCGA-HU-A4H2	2.85788	9.53534	Mutated
TCGA-HU-A4H3	-1.66795	9.19462	Mutated
TCGA-HU-A4H5	0.697151	9.35909	Wild-type
TCGA-HU-A4H8	-1.80239	8.81009	Wild-type
TCGA-HU-A4HD	3.56014	8.85894	Mutated
TCGA-IN-7806	2.89447	7.79178	Mutated
TCGA-IN-7808	2.18311	7.56678	Mutated
TCGA-IN-8663	-0.501851	8.11467	Wild-type
TCGA-IP-7968	1.62148	8.6827	Mutated
TCGA-BR-A44T	4.6337	7.20527	Wild-type
TCGA-CD-A4MG	1.1662	8.68445	Wild-type
TCGA-HU-8604	1.12499	9.21207	Mutated
TCGA-BR-8483	4.34618	9.03544	Mutated
TCGA-BR-8687	3.89995	8.55435	Wild-type
TCGA-BR-8486	1.49641	8.45177	Mutated
TCGA-BR-4256	3.19992	9.05255	Mutated
TCGA-BR-4292	-1.06915	8.70639	Mutated
TCGA-BR-4363	1.90373	8.21375	Mutated
TCGA-BR-7957	5.92041	8.5323	Wild-type
TCGA-BR-8364	5.1253	7.31285	Wild-type
TCGA-BR-8592	5.48784	6.82872	Wild-type
TCGA-BR-8678	2.26409	10.1809	Mutated
TCGA-BR-8682	3.62527	6.60313	Mutated
TCGA-BR-A4IV	7.85876	6.36263	Wild-type
TCGA-BR-A4IY	-0.102992	9.77726	Mutated
TCGA-BR-A4IZ	6.55765	7.02301	Wild-type
TCGA-CG-4304	1.02326	6.95789	Wild-type
TCGA-CG-4449	3.1387	9.50416	Mutated
TCGA-FP-7916	1.30094	8.11684	Wild-type
